# Supplementary material for: Correlation between the metabolic profile of Nelumbo Seed, a component of Seishinrenshiin, and its inhibitory activity on bladder smooth muscle contraction
Source: J Nat Med. 2025 Mar 19;79(3):556–67. doi: 10.1007/s11418-025-01889-4 (PMC12058941; doi:10.1007/s11418-025-01889-4)
Supplement: Supplementary file 1 — Supplementary file1 (XLSX 20 KB) [file 11418_2025_1889_MOESM1_ESM.xlsx]

## Sheet: 170610
Sample No.	1	2	3	4	5
excised rat bladder smooth muscle contraction inhibitroy activity (%)	6.5	27.8	15.5	14.8	7.9
Rt_m/z	Peak Area
1.4_663.5	1.10565e+07	8.71839e+06	9.87367e+06	8.81632e+06	1.07789e+07
2.29_387.3	8.34994e+06	8.35351e+06	1.12431e+07	9.23887e+06	7.4465e+06
2.29_118	2.5377e+08	2.59879e+08	2.06883e+08	2.02942e+08	1.92477e+08
2.3_100	8.89084e+07	8.04342e+07	7.57225e+07	8.61615e+07	4.09918e+07
2.32_734.6	3.5196e+06	3.20324e+06	5.46934e+06	974260	1.49499e+06
3.63_206.1	7.06829e+07	6.93347e+06	1.35643e+07	7.17186e+06	7.14232e+06
3.68_100	1.26538e+08	9.73304e+07	1.00568e+08	2.23069e+07	1.01957e+08
4.57_958.6	2.68782e+06	716614	918633	1.42582e+06	1.22674e+06
4.59_934.6	1.75241e+06	536146	841770	667884	959486
4.64_617.6	2.65824e+06	813768	833411	1.47722e+06	3.93639e+06
4.69_337.4	1.18085e+06	575711	1.02249e+06	1.86456e+06	1.72192e+06
4.75_740.5	6.85149e+06	2.86505e+06	1.86365e+06	4.25794e+06	7.05766e+06
4.78_599.6	5.2555e+06	3.37079e+06	1.05671e+06	3.77148e+06	6.16053e+06
4.83_716.6	1.91518e+07	1.79726e+07	7.27829e+06	1.8266e+07	2.61348e+07
4.89_835.5	1.84761e+06	580133	1.70534e+06	750778	2.28549e+06
4.9_575.6	4.11986e+07	3.00389e+07	2.23692e+07	3.70082e+07	4.71997e+07
4.92_889.5	3.24038e+06	4.32055e+06	2.14432e+06	3.82324e+06	3.64534e+06
5.26_782.6	3.39236e+07	1.85371e+07	1.98748e+07	3.05246e+07	2.40136e+07
5.26_780.5	4.00211e+06	1.50173e+06	1.00481e+06	1.56315e+06	1.72284e+06
5.29_758.6	1.78164e+07	2.59246e+07	2.72084e+07	2.85078e+07	3.56721e+07
5.29_756.6	2.64019e+06	1.58946e+06	924311	1.29059e+06	1.83947e+06
5.32_734.6	4.04181e+06	2.7309e+06	1.36767e+06	1.70663e+06	1.86202e+06
5.47_782.6	6.24255e+06	2.58122e+06	4.12656e+06	4.5985e+06	4.32365e+06
5.49_758.6	1.1966e+07	5.92795e+06	4.88343e+06	9.75249e+06	8.63985e+06
5.54_734.6	2.52534e+06	3.00625e+06	2.5297e+06	2.2822e+06	1.16302e+06
5.86_731.6	1.6489e+06	1.90833e+06	1.62495e+06	1.37254e+06	1.53895e+06
5.9_265.3	2.41811e+06	2.8144e+06	4.47864e+06	2.73825e+06	2.41478e+06
6.16_265.2	2.27678e+06	4.89712e+06	2.22135e+06	2.87712e+06	4.8501e+06
6.17_520.5	2.3726e+06	1.54983e+06	3.56528e+06	2.58657e+06	688287
6.82_474.3	6.21103e+06	9.07875e+06	1.2293e+07	1.06969e+07	8.8655e+06
6.82_345.3	3.55893e+06	5.48079e+06	4.14907e+06	2.22887e+06	2.27901e+06
7.1_300.3	1.38009e+06	1.9202e+06	2.37004e+06	2.57777e+06	1.26455e+06
7.39_268.2	1.02561e+07	6.34243e+06	3.02116e+07	2.06794e+07	9.31988e+06
7.4_135.9	6.12052e+07	2.84898e+07	1.20635e+08	8.27453e+07	3.28347e+07
7.45_314.3	9.09975e+06	7.2381e+07	1.01072e+07	1.23589e+07	1.12284e+07
7.56_300.3	572605	3.23201e+06	3.23679e+06	2.00445e+06	1.23615e+06
7.96_348.3	802272	830764	1.20613e+06	1.23235e+06	1.07412e+06
7.96_119.9	6.22444e+07	1.26603e+08	2.1641e+08	1.50068e+08	1.19731e+08
7.96_278.2	621362	2.52778e+06	6.69245e+06	3.97062e+06	886270
7.99_286.3	1.86886e+06	1.06378e+07	1.11531e+07	7.1385e+06	1.99633e+06
8.06_188.1	2.93833e+06	9.83505e+06	1.90952e+07	1.5932e+07	1.02291e+07
8.6_135.9	1.812e+07	2.65364e+07	5.1114e+07	3.37445e+07	2.70284e+07
8.66_620.3	1.69805e+06	4.5998e+06	1.82536e+06	3.09591e+06	5.24496e+06
8.88_137.9	2.05453e+08	3.87137e+08	5.10511e+08	3.1035e+08	2.7942e+08
8.91_606.3	767658	3.5901e+06	1.46472e+06	1.87102e+06	4.02245e+06
9_370.3	1.02941e+07	1.19633e+07	1.14773e+07	1.22221e+07	7.05001e+06
9.01_712.5	6.18185e+06	1.06489e+07	1.08317e+07	1.07143e+07	1.00541e+07
9.03_360.3	1.31166e+07	1.68846e+07	1.39531e+07	1.47375e+07	9.61136e+06
9.03_289.2	4.48588e+06	6.3161e+06	7.51591e+06	7.46974e+06	8.44281e+06
9.03_739.2	2.6141e+06	2.45175e+06	967191	1.65303e+06	2.63145e+06
9.03_685.3	4.57489e+06	1.03482e+07	1.05885e+07	3.99808e+06	5.95213e+06
9.03_505.3	4.81126e+06	7.14658e+06	1.40518e+07	9.68463e+06	6.28067e+06
9.04_259.2	1.04412e+06	1.41989e+06	2.59737e+06	2.28993e+06	1.03391e+06
9.04_126.9	4.16995e+07	5.43158e+07	4.80551e+07	2.17089e+07	5.2616e+07
9.04_883.5	3.29868e+06	5.39806e+06	5.99493e+06	5.54529e+06	5.64805e+06
9.04_702.3	2.42062e+06	3.25327e+06	3.18426e+06	3.22212e+06	3.21943e+06
9.04_144.9	4.91701e+07	3.27513e+07	7.75427e+07	3.67764e+07	2.4616e+07
9.04_343.3	2.01606e+07	3.18214e+07	4.13458e+07	3.03289e+07	2.97896e+07
9.05_541.4	1.0413e+07	1.33689e+07	1.53124e+07	1.59787e+07	1.42037e+07
9.05_277.1	1.43477e+06	4.66275e+06	4.46334e+06	5.32861e+06	4.43918e+06
9.21_103.9	2.19871e+08	4.86891e+08	7.26395e+08	5.59187e+08	4.39492e+08
9.97_455.3	1.19116e+07	2.58002e+07	1.37249e+07	1.64497e+07	2.16584e+07
10.01_291	5.44209e+06	1.82151e+07	1.37076e+07	1.82333e+07	1.4099e+07
10.09_625.4	506706	7.29248e+06	3.76945e+06	2.65487e+06	1.49464e+06
10.24_543.3	1.84122e+08	4.78323e+08	3.05271e+08	3.00518e+08	3.98782e+08
10.25_522.3	1.4471e+06	5.59584e+06	2.79135e+06	3.13187e+06	6.03824e+06
10.26_847.3	835280	3.88633e+06	1.29492e+06	1.40197e+06	3.77678e+06
10.26_381.2	3.53994e+06	1.1885e+07	5.46304e+06	4.64979e+06	8.07088e+06
10.27_527.3	4.05307e+08	1.33703e+07	1.46914e+08	3.6e+07	1.53117e+07
10.61_381.3	1.00685e+06	3.34436e+06	3.04841e+06	5.43715e+06	2.70046e+06
10.61_365.2	1.1539e+07	1.11164e+06	1.22767e+07	4.39403e+06	903996
10.94_266.3	1.29911e+07	2.91138e+07	4.65812e+07	2.56773e+07	2.12226e+07
11.1_499.2	4.2092e+06	2.38681e+06	3.67617e+06	3.68736e+06	1.56772e+06
11.1_705.3	6.34252e+06	7.20094e+06	1.40147e+07	1.14627e+07	5.16122e+06
11.12_946.5	783970	706840	712673	692697	1.31671e+06
11.12_991.2	1.30903e+07	1.78455e+07	1.31806e+07	1.11695e+07	1.87953e+07
11.13_343.3	1.40553e+07	9.78801e+06	7.36635e+06	9.45306e+06	1.13208e+07
11.13_973.3	7.10029e+06	1.04028e+07	6.92149e+06	5.98605e+06	8.9633e+06
11.13_811.3	2.01165e+06	1.41689e+07	9.95478e+06	7.89919e+06	1.37582e+07
11.13_829.3	8.76595e+06	8.28791e+06	6.37287e+06	7.1776e+06	1.03488e+07
11.13_649.3	1.80389e+07	2.34897e+07	2.0355e+07	1.59189e+07	2.27093e+07
11.13_144.9	1.42807e+08	1.6598e+08	1.28164e+08	1.17794e+08	1.56604e+08
11.14_667.3	1.34257e+07	1.69902e+07	1.44004e+07	9.70019e+06	1.71718e+07
11.14_271.2	1.69757e+06	2.45263e+06	1.31629e+06	1.23246e+06	2.37442e+06
11.14_163	2.14819e+08	2.68646e+08	2.23887e+08	2.04877e+08	2.70268e+08
11.14_505.3	5.9521e+07	8.4933e+07	4.83451e+07	3.68422e+07	7.78568e+07
11.14_487.3	5.79567e+07	7.96117e+07	3.33428e+07	4.80082e+07	7.50012e+07
11.14_204.1	2.71601e+07	3.55677e+07	3.1759e+07	2.8972e+07	4.07768e+07
11.15_325.3	9.16866e+07	1.07499e+08	9.8937e+07	8.53471e+07	1.28038e+08
11.15_307.2	2.65464e+06	1.54086e+06	1.34269e+06	2.22681e+06	2.49764e+06
11.17_558.2	738035	1.76267e+06	1.12982e+06	1.5621e+06	1.54464e+06
11.21_439.2	1.38593e+06	1.56214e+06	1.20234e+06	4.04729e+06	3.82935e+06
12.04_175.1	4.10057e+06	2.51326e+07	4.63433e+07	3.05729e+07	1.30396e+07
12.59_518.3	1.08396e+06	2.15653e+06	2.83984e+06	826626	2.06826e+06
13.72_154.9	3.19818e+07	4.05998e+07	5.33622e+07	4.63953e+07	3.09704e+07
13.77_122.9	4.82037e+07	8.05675e+07	9.85615e+07	9.23312e+07	8.75988e+07
13.78_138.9	6.54178e+06	6.11825e+06	4.92653e+06	1.20791e+07	5.83602e+06
13.83_135	2.64852e+07	6.31403e+07	5.70461e+07	5.67482e+07	2.51682e+07
